# Supplementary material for: Getah Virus (Alphavirus): An Emerging, Spreading Zoonotic Virus
Source: Pathogens. 2022 Aug 20;11(8):945. doi: 10.3390/pathogens11080945 (PMC9416625; doi:10.3390/pathogens11080945)
Supplement: Supplementary file 1 [file pathogens-11-00945-s001.zip]

Archive with 1 entries (1 files):
- pathogens-1840034-supplementary.pdf
